# Supplementary material for: Chemotaxis and Related Signaling Systems in Vibrio cholerae
Source: Biomolecules. 2025 Mar 18;15(3):434. doi: 10.3390/biom15030434 (PMC11940527; doi:10.3390/biom15030434)
Supplement: Supplementary file 1 [file biomolecules-15-00434-s001.zip]

Archive with 3 entries (3 files):
- biomolecules-3431565_FigS1-S3_Legends_revised.pdf
- biomolecules-3431565_FigS1-S3_revised.pdf
- biomolecules-3431565_TableS1_revised.pdf
